# Supplementary material for: The Drosophila Baramicin polypeptide gene protects against fungal infection
Source: PLoS Pathog. 2021 Aug 25;17(8):e1009846. doi: 10.1371/journal.ppat.1009846 (PMC8423362; doi:10.1371/journal.ppat.1009846)
Supplement: S1 Table — Following initial erect wing observations after A. fumigatus natural infection, we scored erect wing frequency in all subsequent survival experiments. Data represent the mean % of males displaying erect wing ± one standard deviation. n exp = number of replicate experiments performed, and dpi ewg taken = days post-infection where erect wing data were recorded. We additionally performed natural infections with Metarhizium rileyi that generally did not cause significant mortality even in ΔBaraA, BomΔ55C double mutant males, but nevertheless induced erect wing specifically in ΔBaraA males and spzrm7 controls. Bacterial infections were performed by septic injury, while fungal challenges were either natural infections (NI) performed by rolling flies in spores or septic injuries as indicated. Underlying data are included in S5 Data. (XLSX) [file ppat.1009846.s011.xlsx]

## Sheet: Sheet1
	Treatment			Percent (%) males showing ewg
	Pathogen	n exp	dpi ewg taken	iso DrosDel	iso ΔBaraA	iso BomΔ55C	iso spzrm7	OR-R	w; ΔBaraA	BomΔ55C	+; +; spzrm7	iso RelE20	BomΔ55C, ΔBaraA
	Clean Injury	2	2	5.0 ± 7.1	10.6 ± 6.2	6.3 ± 1.9		9.2 ± 5.9	13.3 ± 18.9	2.6 ± 3.7	8.3 ± 11.2	5.8 ± 1.2
	P. burhodogranariea	3	2	1.7 ± 2.9	5.5 ± 0.4			2.0 ± 3.4	16.4 ± 5.8			3.0 ± 5.2
	Ecc15	2	2	2.5 ± 3.5	17.5 ± 3.5	10.0 ± 7.1		10.0 ± 7.1	15.3 ± 6.7	2.5 ± 3.5	6.3 ± 8.8
	HK-E. faecalis (OD100)	3	2	1.7 ± 2.9	23.3 ± 5.8	3.5 ± 6.1		1.7 ± 2.9	33.3 ± 11.6	1.7 ± 2.9	33.6 ± 10.1	8.1 ± 8.3
	E. faecalis (OD5)	4	2	1.3 ± 2.5	23.8 ± 11.1	6.1 ± 1.2		10.5 ± 3.2	60.9 ± 24.4	3.8 ± 4.8	20.2 ± 3.8	3.4 ± 4.1
	B. subtilis	1	2	0	30	5		25	40	5
	A. fumigatus	4 or indicated	6	0.0 ± 0.0	10.6 ± 6.6	2.5 ± 5.0	51.3 ± 15.9 (n=2)	0.0 ± 0.0 (n=3)	50 ± 44.5 (n=3)	0.0 ± 0.0 (n=2)			5.0 ± 7.1 (n=2)
	B. bassiana 802 (sporulating plate)	3	3	10.0 ± 0.0	31.5 ± 24.5	11.5 ± 16.0
	B. bassiana R444 (NI)	3 or indicated	5	1.67 ± 2.58 (n=6)	13.44 ± 8.13 (n=6)	3.48 ± 4.17 (n=6)		1.7 ± 1.0	15.0 ± 8.6	0.0 ± 0.0	22.2 ± 15.6		14.3 ± 10.0
	B. bassiana R444 (septic injury)	3	2	1.7 ± 2.9	16.7 ± 5.8	13.7 ± 6.4	16.1 ± 11.2
	M. rileyi PHP1705 (NI)	4 or indicated	5	0.0 ± 0.0 (n=2)	15.0 ± 7.1 (n=2)	2.8 ± 3.9 (n=2)		2.8 ± 3.3	18.1 ± 13.8	0.0 ± 0.0	11.2 ± 8.8		23.2 ± 11.9
	M. rileyi PHP1705 (septic injury)	3 or indicated	3				23.5 (n=1)	6.7 ± 2.9	15.9 ± 9.0	2.0 ± 3.4	57.1 (n = 1)		12.4 ± 2.3
