# Supplementary material for: The Drosophila Baramicin polypeptide gene protects against fungal infection
Source: PLoS Pathog. 2021 Aug 25;17(8):e1009846. doi: 10.1371/journal.ppat.1009846 (PMC8423362; doi:10.1371/journal.ppat.1009846)
Supplement: S2 Data — (XLSX) [file ppat.1009846.s014.xlsx]

## Sheet: Uttenweiler-Joseph std curve
IM	Expected mass	Observed mass	Std curve adjusted mass	Expected-Adjusted
20	5015	5023	5018.82	3.8242
21	5934	5939	5928.78	-5.2214
23	9482	9521	9487.14	5.1374
24	10030	10064	10026.6	-3.4464
22		5984	5973.48

## Sheet: Hanson et al 2021 std curve
IM	Observed mass	Expected mass	Std curve adjusted mass	Expected-Adjusted
Dro-MS	2404.1	2401	2402.11	1.10989
Dso2	2697.4	2694	2695.09	1.08726
Drs	4895.3	4889	4890.57	1.56957
IM33	6803.5	6795	6796.67	1.67055
IM24	10042.3	10031	10031.9	0.90787
IM22	5981	5974.5	5975.08	0.5753

## Sheet: BaraA peptide characteristics
Peptide	Charge (pH7)	PI given Q	Charge (pH7) pQ	PI given pQ		Calculated using https://pepcalc.com/
IM24	+3.4	9.93	+2.4	9.9
IM12	+1.1	9.54	+0.1	8.07
IM10	+2.1	10.86	+1.1	10.84
IM13	+0.1	7.52	-0.9	5.23
IM22 C-terminus	+1.2	9.72	n/a	8.16
