# Supplementary material for: The Drosophila Baramicin polypeptide gene protects against fungal infection
Source: PLoS Pathog. 2021 Aug 25;17(8):e1009846. doi: 10.1371/journal.ppat.1009846 (PMC8423362; doi:10.1371/journal.ppat.1009846)
Supplement: S3 Data — (XLSX) [file ppat.1009846.s015.xlsx]

## Sheet: Sheet1
Primer	Gene	Sequence	qPCR annealing temp	Reference	Notes
D. melanogaster
CG5791-70F	BomBc3 (formerly CG5791)	CTGATCGGCGCTCATCCCAG	60'C	Hanson et al. (2016)
CG5791-187R	BomBc3 (formerly CG5791)	GGGATGAGGAGAAGCTGCGG	60'C	Hanson et al. (2016)
Rp49 F	Rp49	GCCGCTTCAAGGGACAGTATCTG	60'C	Hanson et al. (2019a)
Rp49 R	Rp49	AAACGCGGTTCTGCATGAG	60'C	Hanson et al. (2019a)
DptA HanF	DptA	ATGCCCGACGACATGACCAT	60'C	Hanson et al. (2016)
DptA HanR	DptA	TTGTCGGTGGTCCACACCTT	60'C	Hanson et al. (2016)
BaraA-230F	BaraA	GGTGAGCATGTGTACACCGA	60'C	Hanson et al. (2019a)	No amplification detected in BaraA[SW1] mutants
BaraA-331R	BaraA	GGCGGAAAAATTGGGACCAC	60'C	Hanson et al. (2019a)
18s-1	B. bassiana 18s rRNA	CGGGTAACGGAGGGTTAGG	60'C	Zhang et al. (2009)	DOI: 10.1128/AEM.01913-08
18s-2	B. bassiana 18s rRNA	AGTACACGCGGTGAGGCGG	60'C	Zhang et al. (2009)	DOI: 10.1128/AEM.01913-08
BaraA duplication genotyping
IM10junctionF1	CR45470/ATP8A	AATATCAGCGGTTCGGTGAC	64'C	this study	421bp product with forward primer general to either CR45470 or ATP8A, reverse primer in BaraA promoter region
IM10junctionR1	BaraA promoter	TTGGTGAAGCCAAATTCGAT	64'C	this study
Also see Hanson and Lemaitre (2021; bioRxiv) - doi: https://doi.org/10.1101/2021.02.24.432738 and web address (accessed April 14, 2021): https://www.biorxiv.org/content/10.1101/2021.02.24.432738v1
Wild-type	Inferred copy #
OR-R	2
iso w1118	2
Exelexis	2
w VDRC	1
yw	1
Canton S	1
