# Supplementary material for: The Drosophila Baramicin polypeptide gene protects against fungal infection
Source: PLoS Pathog. 2021 Aug 25;17(8):e1009846. doi: 10.1371/journal.ppat.1009846 (PMC8423362; doi:10.1371/journal.ppat.1009846)
Supplement: S4 Data — (XLSX) [file ppat.1009846.s016.xlsx]

## Sheet: Fly Stocks
Fly stock	Source	Identifier	Genotype	Previously used in
iso w1118 DrosDel	Luis Teixeira			Hanson et al. (2019)
OR-R	Bruno Lemaitre			Hanson et al. (2019)
iso Rel[E20]	Luis Teixeira			Hanson et al. (2019)
iso spz[rm7]	Luis Teixeira			Hanson et al. (2019)
vas-Cas9	BDSC	51323	y[1] M{RFP[3xP3.PB] GFP[E.3xP3]=vas-Cas9}ZH-2A w[1118]/FM7c
w; ΔBaraA	This study	C	w1118; BaraA[SW1]
iso ΔBaraA	This study		iso DrosDel w1118; BaraA[SW1]
Bom[Δ55C]	Clemmons et al. (2015)			Clemmons et al. (2015)
iso Bom[Δ55C]	Hanson et al. (2019)			Hanson et al. (2019)
Bom[Δ55C], ΔBaraA	This study
Actin5C-Gal4/CyO-GFP	Bruno Lemaitre			Hanson et al. (2019)
+; +; Rel[E20], spz[rm7]	This study
+; Actin5C-Gal4/CyO; Rel[E20], spz[rm7]	This study
+; UAS-BaraA (II); Rel[E20], spz[rm7]	This study	(II)
+; +; UAS-BaraA (III)	This study	(III)
w; Df(BaraA)/CyO; +	BDSC	23689	w[1118]; Df(2R)BSC306/CyO
y,v; +; BaraA-IR {TRiP}	BDSC	28540	y[1] v[1]; P{y[+t7.7] v[+t1.8]=TRiP.HM05026}attP2
w;; BaraA-Gal4	This study		w ; ; P{BaraA-Gal4, mW+}
w;; BaraA-Gal4>mGFP	This study		w ; ; P{BaraA-Gal4, mW+}, P{UAS-mCD8-GFP}/TM6,sb
ΔBaraA, UAS-BaraA; +	This study		w; BaraA[SW1], P{UAS-BaraA, mW+}; +
ΔBaraA, c564-Gal4; +	This study		w/+; BaraA[SW1], c564-Gal4{w+}; + (w/+ floating on first chromosome)
ΔBaraA; BaraA-Gal4	This study		w; ΔBaraA; P{BaraA-Gal4, mW+}

## Sheet: Microbes
Microbe	Strain info (if available)	Received from	Also used in
P. burhodogranariea	Strain B	Brian Lazzaro	Hanson et al. (2019; eLife)
E. coli	Str 1106	Laboratory of Jules Hoffmann, Strasbourg	Hanson et al. (2019; eLife)
Pectobacterium carotavorum	Ecc15		Hanson et al. (2019; eLife)
M. luteus	n/a	Laboratory of Jules Hoffmann, Strasbourg	Hanson et al. (2019; eLife)
E. faecalis	254	Laboratory of Jules Hoffmann, Strasbourg	Hanson et al. (2019; eLife)
B. subtilis	n/a	Laboratory of Jules Hoffmann, Strasbourg	Hanson et al. (2019; eLife)
A. fumigatus	n/a	Axel Brakhage	Hanson et al. (2019; eLife)
B. bassiana sporulating plate	802	Alain Vey, St. Christol les Ales, France	Hanson et al. (2019; eLife)
B. bassiana powder	Strain R444	Andermatt Biocontrol	BB-PROTEC commercial spore preparation
M. rileyi	PHP1705	Andermatt Biocontrol	Nomu-PROTEC commercial spore preparation
N. crassa	n/a	Laboratory of Jules Hoffmann, Strasbourg	Lemaitre et al. (1997; PNAS)
C. albicans	n/a	Laboratory of Jules Hoffmann, Strasbourg	Hanson et al. (2019; eLife)
